# Supplementary material for: Mitochondrial DNA Content Contributes to Climate Adaptation Using Chinese Populations as a Model
Source: PLoS One. 2013 Nov 8;8(11):e79536. doi: 10.1371/journal.pone.0079536 (PMC3821843; doi:10.1371/journal.pone.0079536)
Supplement: Table S1 — The mtDNA content between NE and S groups by different gender sub-groups. (XLS) [file pone.0079536.s004.xls]

## Sheet: Sheet1
Region	Female			Male
	N	Mean	P value	N	Mean	P value
NE	123	46.66	0.05	153	48.63	0.1×10-2
S	101	40.56		119	38.07
