# Supplementary material for: Mitochondrial DNA Content Contributes to Climate Adaptation Using Chinese Populations as a Model
Source: PLoS One. 2013 Nov 8;8(11):e79536. doi: 10.1371/journal.pone.0079536 (PMC3821843; doi:10.1371/journal.pone.0079536)
Supplement: Table S2 — Information of samples with mtDNA control region data available. (XLS) [file pone.0079536.s005.xls]

## Sheet: Sheet1
Population	Location	N.	Reference
Kazak_XJ (Kashen)	Kashen, Xinjiang	53	Yao et al. 2004
Mongol_XJ (Yili)	Yili, Xinjiang	49	Yao et al. 2004
Uygur_XJ(Yili, Kashen)	Yili/Kashen, Xinjiang	47	Yao et al. 2004
Daur_IM	Ewenki Autonomous Banner, Bayan Tal, Inner Mongolia	45	Kong et al. 2003
Ewenki_IM	Hulun Buir, Inner Mongolia	47	Kong et al. 2003
Oroqen_IM	Oroqen Autonomous Banner, Inner Mongolia	44	Kong et al. 2003
Mongol_IM	Boarder Yellow Banner, Inner Mongolia	48	Kong et al. 2003
Korean_JL	Liaodong, Jilin	55	Zhang et al. 2005
Han_SN	Xi'an, Shannxi	53	Wen et al. 2004a
Han_YN	Kunming, Yunnan	43	Yao et al. 2002a
Maonan_GX	Guangxi	32	Li et al. 2007
Mulam_GX	Guangxi	39	Li et al. 2007
Tujia_HN	Hunan	66	Wen et al. 2004b
Hui_QH	Qinghai	33	Authors' unpublished data
Hui_GS	Gansu	21	Authors' unpublished data
Buryat_IM	Inner Mongolia	59	Authors' unpublished data
Xibe_IM	Inner Mongolia	49	Authors' unpublished data
YN-Dai	Xishuangbanna, Yunnan	38	Yao et al. 2002b
Han_GD(Chaoshan)	Chaoshan, Guangdong	102	Wang et al. 2010
Han_GD(Meizhou)	Meizhou, Guangdong	170	Wang et al. 2010
Han_JS	Jiangsu	99	Authors' unpublished data
Kirgiz_XJ	Aketao, Xinjiang	60	Authors' unpublished data
Mongol_XJ(Hejing)	Hejing, Xinjiang	50	Authors' unpublished data
Mongol_XJ(Bole)	Bole, Xinjiang	46	Authors' unpublished data
Uyghur_XJ(Hetian)	Hetian, Xinjiang	50	Authors' unpublished data
Han_JL	Siping, Jilin	191	Authors' unpublished data
